# Supplementary material for: Silencing cortical activity during sound-localization training impairs auditory perceptual learning
Source: Nat Commun. 2019 Jul 12;10:3075. doi: 10.1038/s41467-019-10770-4 (PMC6625986; doi:10.1038/s41467-019-10770-4)
Supplement: Supplementary file 4 — Source Data [file 41467_2019_10770_MOESM4_ESM.xlsx]

## Sheet: Figure 1c
			Sound duration								Sound duration
	Laser Off	case	20	40	100	200	500	1000		Laser Off	20	40	100	200	500	1000
	flat30	1111		0.512563	0.584	0.715596	0.931567	0.960843		flat16		0.39596	0.439703	0.547703	0.781609	0.878869
		1127		0.386935	0.35942	0.519507	0.762089	0.865591				0.267081	0.292733	0.406557	0.597368	0.706831
		1218	0.525	0.511278	0.544053	0.726141	0.829412	0.904943
		1304	0.466667	0.433962	0.456731	0.640553	0.758112	0.96861			0.222222	0.278107	0.317857	0.492537	0.604317	0.815668
		1402	0.417476	0.477876	0.591549	0.548523	0.738532	0.889524			0.288973	0.297414	0.397541	0.451128	0.490385	0.704142
		1403	0.336957	0.382022	0.535581	0.625	0.73444	0.907631			0.225275	0.305732	0.398148	0.430233	0.708861	0.814286
			Sound duration								Sound duration
	Laser On	case	20	40	100	200	500	1000		Laser On	20	40	100	200	500	1000
	flat30	1111		0.51087	0.584906	0.680899	0.918269	0.9728		flat16		0.35729	0.434564	0.47546	0.748663	0.870249
		1127			0.166667	0.5	0.811765	0.884615				0.289644	0.309091	0.363731	0.589435	0.724359
		1218	0.504	0.466667	0.518438	0.654472	0.825871	0.932039
		1304	0.409639	0.364444	0.5	0.598086	0.784127	0.943662			0.220859	0.253394	0.338776	0.445596	0.617647	0.852018
		1402	0.443902	0.522613	0.548077	0.547826	0.776316	0.880911			0.290541	0.347458	0.338912	0.478632	0.508021	0.743056
		1403	0.362637	0.449198	0.5	0.617486	0.770642	0.912892			0.170103	0.251613	0.307692	0.416216	0.736041	0.80203

## Sheet: Figure1d
			sound duration								sound duration
	Laser Off	case	20	40	100	200	500	1000		Laser Off	20	40	100	200	500	1000
	flat30	1111		0.0301508	0.0133333	0.016055	0.00220751	0.0060241		flat16		0.0646465	0.0426716	0.0371025	0.00656814	0.0121131
		1127		0.160804	0.127536	0.0492813	0.0232108	0.0147849				0.169255	0.142272	0.0874317	0.0605263	0.044592
		1218	0.05	0.0601504	0.0242291	0	0.00588235	0.00380228
		1304	0.0666667	0.0424528	0.0288462	0.00460829	0.00589971	0			0.160494	0.130178	0.0785714	0.0149254	0.0143885	0.0184332
		1402	0.0582524	0.0575221	0.0234742	0.0253165	0.00458716	0.00571429			0.152091	0.0991379	0.0491803	0.0488722	0.0721154	0.0177515
		1403	0.0543478	0.0674157	0.0299625	0.0284091	0.0165975	0.00803213			0.142857	0.10828	0.0694444	0.0930233	0.0126582	0.0047619
			sound duration								sound duration
	Laser On	case	20	40	100	200	500	1000		Laser On	20	40	100	200	500	1000
	flat30	1111		0.0353261	0.0306604	0.00674157	0.0168269	0.0048		flat16		0.0698152	0.0604027	0.0322086	0.0106952	0.00655308
		1127			0.266667	0.0833333	0.0352941	0				0.18123	0.134759	0.129534	0.0620945	0.0430403
		1218	0.064	0.0416667	0.0281996	0.0162602	0.00995025	0.0226537
		1304	0.0843373	0.0488889	0.0347826	0.0382775	0	0.0140845			0.171779	0.104072	0.077551	0.0466321	0	0.0134529
		1402	0.0682927	0.0703518	0.0528846	0.0304348	0.00877193	0.00350263			0.118243	0.0932203	0.0711297	0.0299145	0.0320856	0.00694444
		1403	0.0879121	0.0641711	0.0213675	0.0437158	0.00458716	0.00348432			0.14433	0.187097	0.0865385	0.0324324	0.0152284	0

## Sheet: Figure1e
			sound duration								sound duration
	Laser Off	case	20	40	100	200	500	1000		Laser Off	20	40	100	200	500	1000
	flat30	1111		0.0301508	0.00266667	0.00688073	0.00441501	0.0060241		flat16		0.0787879	0.0500928	0.0459364	0.0295567	0.013459
		1127		0.0251256	0.0405797	0.0308008	0.00386847	0.00672043				0.0916149	0.0767656	0.0677596	0.0622807	0.0521822
		1218	0.05	0.0263158	0.0176211	0.00829876	0.0117647	0.0152091
		1304	0	0.00471698	0.00961538	0.0138249	0.00294985	0			0.0493827	0.0887574	0.0464286	0.0447761	0.0143885	0.00921659
		1402	0.0291262	0.0221239	0.00469484	0.0126582	0.00458716	0.00190476			0.0874525	0.0431034	0.045082	0.0413534	0.0480769	0.035503
		1403	0.0652174	0.011236	0.0374532	0.0227273	0.00829876	0			0.131868	0.0955414	0.0462963	0.0581395	0.021097	0
			sound duration								sound duration
	Laser On	case	20	40	100	200	500	1000		Laser On	20	40	100	200	500	1000
	flat30	1111		0.0326087	0.00943396	0.011236	0.00480769	0.0032		flat16		0.0780287	0.0687919	0.0506135	0.0178253	0.0275229
		1127			0	0	0	0.0384615				0.108414	0.0877005	0.0756477	0.0611677	0.0494505
		1218	0.052	0.0541667	0.0173536	0.0203252	0.0199005	0.00323625
		1304	0	0.0133333	0.00869565	0.00478469	0.0031746	0.00938967			0.0368098	0.0588235	0.0612245	0.0362694	0.0294118	0.0134529
		1402	0.0390244	0.0100503	0	0.0217391	0.00438596	0.00700525			0.125	0.0381356	0.0460251	0.0213675	0.0213904	0.0138889
		1403	0.0604396	0.026738	0.034188	0.0163934	0.00458716	0			0.108247	0.0774194	0.0576923	0.0432432	0.0203046	0.0203046

## Sheet: Figure 4a
	Control Group
		Speaker	227	249	509	538	543	702	1217	1411	1802	1803	1804	1805	1806
		0	0.944444	0.673077	0.956522	1	0.88	0.892857	0.882353	1	0.84375	1	0.806452	0.96	0.931034
		30	0.941176	0.673077	0.96	1	0.962963	1	1	1	1	0.96	0.941176	0.964286	1
		60	0.866667	0.529412	0.96	0.96875	0.96	0.772727	0.866667	1	0.9375	0.962963	0.966667	0.96	1
		90	0.882353	0.622951	1	1	1	0.923077	1	1	0.96875	1	1	0.954545	1
		120	0.944444	0.8	0.954545	1	1	0.961538	0.9375	1	1	1	1	0.964286	0.962963
		150	0.888889	0.698113	0.96	0.967742	1	1	0.842105	1	1	1	1	0.961538	1
		180	1	0.826923	0.92	1	1	1	1	0.95	1	1	1	1	1
		210	1	0.75	0.958333	0.966667	0.916667	0.96	0.9375	1	1	1	1	0.962963	1
		240	1	0.482759	1	1	0.925926	1	1	1	0.966667	1	1	1	1
		270	1	0.545455	1	1	0.8	1	1	1	1	1	1	0.96	0.964286
		300	1	0.461538	1	0.966667	0.777778	1	0.875	1	1	1	0.969697	1	0.928571
		330	0.941176	0.444444	0.916667	0.965517	0.888889	0.96	0.95	1	0.969697	0.961538	0.83871	0.84	1
	Laser Group first ear plug	L1													L1 Total
		Speaker	1111	1127	1218	1304	1402	1403	1432	1511	1512	1607	1608	1609	1610
		0	1	0.947368	0.875	1	1	1	1	0.928571	0.964286	0.958333	0.647059	0.666667	0.611111
		30	0.958333	0.846154	0.625	1	0.96	1	0.965517	0.703704	0.7	1	0.9	0.4375	0.7
		60	1	0.8	1	1	0.925926	1	1	1	1	0.952381	1	0.8125	0.882353
		90	0.958333	1	0.777778	0.944444	0.851852	0.571429	1	0.96	1	0.909091	0.809524	0.625	0.772727
		120	0.958333	0.947368	1	0.944444	0.9375	0.636364	0.933333	0.846154	1	1	0.944444	1	1
		150	0.941176	0.842105	1	0.882353	0.866667	0.764706	0.931034	1	1	0.95	0.941176	0.909091	1
		180	1	0.9375	1	0.65	0.925926	1	1	0.961538	0.962963	1	0.888889	0.866667	0.75
		210	0.875	0.7	1	0.722222	0.958333	0.842105	0.966667	1	1	0.863636	0.9	0.647059	0.9
		240	1	0.866667	1	0.823529	0.857143	0.833333	1	0.888889	1	1	0.826087	0.933333	0.95
		270	0.944444	0.85	1	0.941176	0.966667	0.941176	1	0.958333	0.96	1	0.894737	1	1
		300	0.952381	0.470588	0.866667	0.857143	0.96875	0.9375	1	1	1	1	1	0.866667	0.944444
		330	1	0.857143	0.941176	0.85	0.666667	0.833333	1	0.965517	0.962963	1	0.777778	0.727273	0.888889

## Sheet: Figure4b
		Control group
		Case	Pre	1	2	3	4	5	6	7	8	9	10	Post
		1217	0.941176	0.155172	0.151351	0.283721	0.288235	0.396985	0.46281	0.697674	0.853107	0.76652	0.847291	0.830769
		227	0.951691	0.254545	0.231481	0.335938	0.485149	0.552326	0.550633	0.75	0.659864	0.760563	0.622642	0.756477
		249	0.626524	0.433526	0.549133	0.561224	0.574257	0.700935	0.709402	0.680328	0.823529	0.87037	0.828571	0.887931
		509	0.965986	0.185714	0.358586	0.444444	0.524444	0.536458	0.573222	0.538462	0.536913	0.402367	0.637755	0.814815
		538	0.985207	0.228571	0.233333	0.259259	0.425373	0.481675	0.628713	0.747863	0.659193	0.751152	0.833333	0.88674
		543	0.924342	0.384146	0.556291	0.685976	0.554487	0.52381	0.707483	0.709163	0.662037	0.709559	0.743842	0.889796
		702	0.957792	0.145349	0.321053	0.420455	0.550562	0.4	0.50641	0.518987	0.539683	0.533058	0.662791	0.877419
		1411	0.99635	0.238806	0.176471	0.206349	0.181818	0.192308	0.351064	0.414141	0.66129	0.694215	0.736364	0.878151
		1802	0.97389	0.230263	0.230769	0.350318	0.411215	0.489362	0.605882	0.718519	0.730392	0.79096	0.726415	0.922078
		1803	0.990446	0.413793	0.383721	0.522013	0.384	0.512077	0.846995	0.918367	0.884615	0.925373	0.944444	0.969767
		1804	0.960733	0.230263	0.502591	0.536145	0.480519	0.522013	0.615385	0.632653	0.65	0.63	0.771689	0.94664
		1805	0.960784	0.297753	0.47644	0.425926	0.573171	0.716129	0.834061	0.871166	0.885542	0.885167	0.863158	0.932367
		1806	0.981538	0.20979	0.194595	0.368715	0.4	0.384615	0.43787	0.422619	0.532468	0.640212	0.675	0.939891
		Laser group first earplug
		Case	Pre	1	2	3	4	5	6	7	8	9	10	Post
		1111	0.964143	0.196262	0.186441	0.207921	0.0857143	0.140625	0.174528	0.257353	0.323077	0.338798	0.338983	0.851852
		1127	0.837963	0.0900901	0.11	0.0615385	0.107143	0.125	0	0.195652	0.161616	0.171053	0.202703	0.91133
		1218	0.924623	0.0694444	0.151515	0.0909091	0.139535	0.121951	0.137931	0.197802	0.173913	0.161765	0.168675	0.424658
		1304	0.884956	0.108108	0.030303	0.23913	0.178571	0.157895	0.1875	0.27619	0.184211	0.231579	0.165354	0.481013
		1402	0.903226	0.11236	0.2	0.244898	0.196429	0.12766	0.142857	0.195402	0.119565	0.0588235	0.144444	0.627907
		1403	0.862559	0.163265	0.122449	0.176471	0.125	0.266667	0.360947	0.398058	0.253521	0.333333	0.185185	0.475728
		1432	0.983784	0.222222	0.321101	0.297561	0.38342	0.401361	0.383117	0.441176	0.507812	0.617647	0.627273	0.933086
		1511	0.933333	0.169643	0.226667	0.136691	0.271084	0.160584	0.258065	0.293706	0.333333	0.601351	0.729167	0.833795
		1512	0.960366	0.263889	0.285714	0.336364	0.457317	0.5	0.564626	0.546763	0.564286	0.580153	0.753521	0.85489
		1607	0.969231	0.22807	0.306122	0.26087	0.298507	0.325758	0.352113	0.711409	0.816901	0.849315	0.94702	0.935606
		1608	0.877729	0.208333	0.207547	0.154472	0.248	0.242424	0.28125	0.266667	0.366412	0.469388	0.438356	0.833333
		1609	0.778409	0.189474	0.22314	0.216216	0.121212	0.26087	0.313559	0.230769	0.306306	0.304688	0.273381	0.757085
		1610	0.866667	0.222222	0.246753	0.163462	0.233645	0.247706	0.264463	0.324503	0.416	0.363014	0.452055	0.872131

## Sheet: Figure 4c
		Laser		Control
		D1-2	D9-10	D1-2	D9-10
		0.196262	0.338798	0.254545	0.760563
		0.0900901	0.171053	0.433526	0.87037
		0.0694444	0.161765	0.185714	0.402367
		0.108108	0.231579	0.228571	0.751152
		0.11236	0.0588235	0.384146	0.709559
		0.163265	0.333333	0.145349	0.533058
		0.222222	0.617647	0.238806	0.694215
		0.169643	0.601351	0.230263	0.79096
		0.263889	0.580153	0.413793	0.925373
		0.22807	0.849315	0.230263	0.63
		0.208333	0.469388	0.297753	0.885167
		0.189474	0.304688	0.20979	0.640212
		0.222222	0.363014	0.231481	0.622642
		0.186441	0.338983	0.549133	0.828571
		0.11	0.202703	0.358586	0.637755
		0.151515	0.168675	0.233333	0.833333
		0.030303	0.165354	0.556291	0.743842
		0.2	0.144444	0.321053	0.662791
		0.122449	0.185185	0.176471	0.736364
		0.321101	0.627273	0.230769	0.726415
		0.226667	0.729167	0.383721	0.944444
		0.285714	0.753521	0.502591	0.771689
		0.306122	0.94702	0.47644	0.863158
		0.207547	0.438356	0.194595	0.675
		0.22314	0.273381	0.155172	0.76652
		0.246753	0.452055	0.151351	0.847291

## Sheet: Figure4d
		Control group
		Case	Pre	1	2	3	4	5	6	7	8	9	10	Post
		1217	63	85.5	106.034	118.929	85.4545	90.566	61.7647	90	66	77.5	68.4375	73.1063
		227	108.401	120.968	113.036	88.8462	101.25	102.632	106.5	57.3913	57.2727	142.5	90	86.6818
		249	155	126.058	103.944	109.342	102.162	77.5	107.647	90	101.875	104.483	88.8235	116.25
		509	90	69.1837	67.2222	112.941	91.1765	82.7273	88	92.5532	52.8261	58.2353	67.5	51.4286
		538	68.7857	100.299	93.2258	130.147	130	80.339	92.5	107.234	105.682	139.756	133.2	76.6558
		543	141	110.204	93.75	85.9091	108	101.176	106.25	107.045	126.792	112.143	110.93	57
		702	27.8571	55.8462	78.2143	67.0588	75	62.25	45.3261	48	41.25	34.7368	35.625	153.75
		1411	0	95.25	124.444	114.643	86.1702	118.525	75	74.25	60	60	33.3333	18.2143
		1802	39.75	84.7059	84.2169	86.6197	70.4348	67.2581	67.9592	62.3077	57.9545	46.25	60	121.25
		1803	52.5	67.6	55	62.5532	52	51.5625	41.4286	32.7273	34.6154	37.5	54	42.2727
		1804	43.9286	70.875	74.0909	65.8824	75.9184	66.383	73.9535	78.75	55	54.4444	64.8649	68.5714
		1805	112.5	84.1304	72.0833	66.1765	67.8261	49.6875	63.3333	61.25	96.4286	75	88.6364	61.5
		1806	50	93.1169	102.3	89.2941	85.7143	66.9767	64.7143	67.9167	51.9231	47.7778	63.9474	77.5
		Laser group
			Pre	1	2	3	4	5	6	7	8	9	10	Post
		1111	45	114.844	120	103.729	109.756	108.649	113.226	108.243	92.25	88.1928	99.6	32.8125
		1127	90	122.273	133.393	140	103.125	105.319	180	116.143	115.596	112.667	112.627	120.833
		1218	96.9643	115.5	141.818	151.111	133.562	132.955	155.625	134.634	151.622	160.5	124.186	112.5
		1304	62.5	168.75	104.286	123.529	136.8	158.049	134.516	90.5769	128.78	110.714	128.136	122.853
		1402	98.5714	153.488	117.073	172.174	167.586	169.615	167.25	157.857	136.304	135.75	150.667	126.845
		1403	79.5	147.5	142.5	168.462	115	124.444	93.9706	84.5455	150	100.833	124.286	136.995
		1432	15	107.083	118.056	103.868	116.747	117.656	135.938	110.357	91.25	109.091	79.0909	80
		1511	79.875	135.789	148.261	145.658	113.75	132.429	96.0811	112.241	98.2759	49.4595	40	95.3846
		1512	90	142.917	97.5	107.059	95.7895	94.1176	86.5116	68.1818	74.3478	103.548	50.7692	65.5263
		1607	60	127.925	130.685	119.13	128.136	164.118	143.617	131.053	113.571	60	130	100.5
		1608	108.75	127.8	135.536	123.043	102.537	85.1471	117.656	121.519	88.8889	115.882	113.529	68.1016
		1609	90.4327	112.2	120	123.962	129.6	109.5	131.739	131.912	118.163	133.77	124.355	61.0027
		1610	100.294	124	161.053	128.491	119.492	121.698	101.129	119.508	111	126.61	86.6038	51.5217

## Sheet: Figure5
	C1	C2	L1	Loff1	L2
	0.195214	0.0275626	0.112292	0.192425	-0.029975
	-0.261407	0.0104858	-0.0733671	0.194758	0.299549
	0.151172	0.0256255	0.499966	0.102065	-0.0608735
	0.0984668	0.0806196	0.403943	0.109684	0.111218
	0.0345462	-0.0015099	0.275319	-0.00469512	0.155186
	0.0803729	0.0564351	0.386831	0.04149	0.0241483
	0.110407	-0.0264762	0.0506983	0.0654143	-0.0139129
	0.118199	-0.0197353	0.0995383	0.0192752	0.0490777
	0.0518124	-0.00996972	0.105476	0.0287598	-0.00603635
	0.0206784		0.0336247	0.0344478	0.10867
	0.0140927		0.0443959	0.047797	0.0140591
	0.0284172		0.0213241	0.0120214	0.0315946
	0.0416478		-0.00546448

## Sheet: Figure6
		Descript	C1
		Case	Pre	1	2	3	4	5	6	7	8	9	10	Post
		1217	0.941176	0.155172	0.151351	0.283721	0.288235	0.396985	0.46281	0.697674	0.853107	0.76652	0.847291	0.830769
		227	0.951691	0.254545	0.231481	0.335938	0.485149	0.552326	0.550633	0.75	0.659864	0.760563	0.622642	0.756477
		249	0.626524	0.433526	0.549133	0.561224	0.574257	0.700935	0.709402	0.680328	0.823529	0.87037	0.828571	0.887931
		509	0.965986	0.185714	0.358586	0.444444	0.524444	0.536458	0.573222	0.538462	0.536913	0.402367	0.637755	0.814815
		538	0.985207	0.228571	0.233333	0.259259	0.425373	0.481675	0.628713	0.747863	0.659193	0.751152	0.833333	0.88674
		543	0.924342	0.384146	0.556291	0.685976	0.554487	0.52381	0.707483	0.709163	0.662037	0.709559	0.743842	0.889796
		702	0.957792	0.145349	0.321053	0.420455	0.550562	0.4	0.50641	0.518987	0.539683	0.533058	0.662791	0.877419
		1411	0.99635	0.238806	0.176471	0.206349	0.181818	0.192308	0.351064	0.414141	0.66129	0.694215	0.736364	0.878151
		1802	0.97389	0.230263	0.230769	0.350318	0.411215	0.489362	0.605882	0.718519	0.730392	0.79096	0.726415	0.922078
		1803	0.990446	0.413793	0.383721	0.522013	0.384	0.512077	0.846995	0.918367	0.884615	0.925373	0.944444	0.969767
		1804	0.960733	0.230263	0.502591	0.536145	0.480519	0.522013	0.615385	0.632653	0.65	0.63	0.771689	0.94664
		1805	0.960784	0.297753	0.47644	0.425926	0.573171	0.716129	0.834061	0.871166	0.885542	0.885167	0.863158	0.932367
		1806	0.981538	0.20979	0.194595	0.368715	0.4	0.384615	0.43787	0.422619	0.532468	0.640212	0.675	0.939891
		Descript	L1
		Case	Pre	1	2	3	4	5	6	7	8	9	10	Post
		1111	0.964143	0.196262	0.186441	0.207921	0.0857143	0.140625	0.174528	0.257353	0.323077	0.338798	0.338983	0.851852
		1127	0.837963	0.0900901	0.11	0.0615385	0.107143	0.125	0	0.195652	0.161616	0.171053	0.202703	0.91133
		1218	0.924623	0.0694444	0.151515	0.0909091	0.139535	0.121951	0.137931	0.197802	0.173913	0.161765	0.168675	0.424658
		1304	0.884956	0.108108	0.030303	0.23913	0.178571	0.157895	0.1875	0.27619	0.184211	0.231579	0.165354	0.481013
		1402	0.903226	0.11236	0.2	0.244898	0.196429	0.12766	0.142857	0.195402	0.119565	0.0588235	0.144444	0.627907
		1403	0.862559	0.163265	0.122449	0.176471	0.125	0.266667	0.360947	0.398058	0.253521	0.333333	0.185185	0.475728
		1432	0.983784	0.222222	0.321101	0.297561	0.38342	0.401361	0.383117	0.441176	0.507812	0.617647	0.627273	0.933086
		1511	0.933333	0.169643	0.226667	0.136691	0.271084	0.160584	0.258065	0.293706	0.333333	0.601351	0.729167	0.833795
		1512	0.960366	0.263889	0.285714	0.336364	0.457317	0.5	0.564626	0.546763	0.564286	0.580153	0.753521	0.85489
		1607	0.969231	0.22807	0.306122	0.26087	0.298507	0.325758	0.352113	0.711409	0.816901	0.849315	0.94702	0.935606
		1608	0.877729	0.208333	0.207547	0.154472	0.248	0.242424	0.28125	0.266667	0.366412	0.469388	0.438356	0.833333
		1609	0.778409	0.189474	0.22314	0.216216	0.121212	0.26087	0.313559	0.230769	0.306306	0.304688	0.273381	0.757085
		1610	0.866667	0.222222	0.246753	0.163462	0.233645	0.247706	0.264463	0.324503	0.416	0.363014	0.452055	0.872131
		Descript	C2
		Case	Pre	1	2	3	4	5	6	7	8	9	10	Post
		509	0.983607	0.436842	0.433962	0.466667	0.509434	0.578125	0.586498	0.515957	0.761682	0.754601	0.847826	0.956044
		538	0.968586	0.182927	0.219298	0.222222	0.34555	0.351792	0.521008	0.51	0.469298	0.47191	0.439114	0.958101
		1217	0.966102	0.661972	0.809859	0.757009	0.9	0.924242	0.918367	0.947368	0.923664	0.811688	0.921875	0.940476
		1411	0.968586	0.333333	0.43	0.425743	0.485437	0.429825	0.449612	0.490566	0.611111	0.637168	0.605042	0.887967
		1802	0.92487	0.359477	0.420118	0.626866	0.688889	0.784483	0.782407	0.461165	0.522634	0.600877	0.804545	0.92638
		1803	0.972603	0.831522	0.869565	0.924242	0.968421	0.957447	0.970443	0.985714	0.675	0.825871	0.813665	0.916168
		1804	0.962857	0.582857	0.777778	0.753165	0.747368	0.877273	0.917431	0.909524	0.951613	0.938462	0.962617	0.989333
		1805	0.934579	0.514085	0.5625	0.780488	0.82439	0.861472	0.859551	0.9125	0.932203	0.95	0.947581	0.954315
		1806	0.959044	0.338462	0.472603	0.694301	0.767045	0.847368	0.766667	0.786127	0.932642	0.904977	0.913978	0.969014
		Descript	Loff1
		Case	Pre	1	2	3	4	5	6	7	8	9	10	Post
		1111	0.910448	0.362832	0.368794	0.418605	0.430657	0.63354	0.466019	0.484848	0.511111	0.6	0.675	0.718023
		1127	0.946565	0.181818	0.206452	0.386905	0.504587	0.505814	0.486034	0.601351	0.587963	0.504808	0.661202	0.751807
		1304	0.79661	0.529762	0.228571	0.291262	0.191083	0.256545	0.288136	0.295082	0.409449	0.372093	0.476562	0.694545
		1402	0.795918	0.572368	0.257732	0.333333	0.235294	0.23913	0.233918	0.301775	0.294521	0.428571	0.404959	0.686235
		1403	0.737805	0.45098	0.244681	0.359551	0.336207	0.390411	0.398693	0.433824	0.513274	0.655629	0.571429	0.7425
		1432	0.982143	0.533835	0.559055	0.554795	0.619048	0.524691	0.531746	0.606061	0.639535	0.610063	0.711409	0.940653
		1511	0.949206	0.256	0.254237	0.355372	0.354331	0.407643	0.402174	0.445596	0.440789	0.465409	0.503401	0.883792
		1512	0.958333	0.415929	0.507692	0.588235	0.597826	0.780488	0.689189	0.863309	0.939024	0.964789	0.951724	0.939058
		1607	0.965066	0.419048	0.534653	0.636364	0.822086	0.715596	0.909091	0.924138	0.669065	0.809211	0.553957	0.936306
		1608	0.879433	0.346535	0.402878	0.471831	0.543307	0.538462	0.546012	0.586207	0.673611	0.77551	0.696203	0.844985
		1609	0.836576	0.336449	0.350877	0.401786	0.47	0.524138	0.470588	0.30303	0.5	0.669355	0.538462	0.788779
		1610	0.896396	0.111111	0.287129	0.328467	0.412844	0.370079	0.315315	0.401709	0.465278	0.5	0.489209	0.884375
		Descript	L2
		Case	Pre	1	2	3	4	5	6	7	8	9	10	Post
		1111	0.89823	0.608696	0.891566	0.815603	0.844828	0.898734	0.879433	0.851852	0.909091	0.894366	0.882759	0.928205
		1127	0.911528	0.257143	0.138122	0.136364	0.0543478	0.168317	0.114504	0.122581	0.100671	0.150754	0.184	0.611979
		1304	0.839695	0.284615	0.333333	0.269565	0.345865	0.439655	0.409091	0.368794	0.525862	0.591241	0.486957	0.900568
		1402	0.949527	0.358025	0.368421	0.274725	0.476562	0.295082	0.280255	0.285714	0.395349	0.492647	0.685083	0.838308
		1403	0.884	0.308411	0.350515	0.25	0.428571	0.443709	0.391608	0.363636	0.503268	0.442748	0.548387	0.728814
		1432	0.982639	0.482456	0.495575	0.562092	0.673333	0.605096	0.653543	0.732919	0.702128	0.712644	0.652482	0.958491
		1511	0.934363	0.254717	0.294872	0.368421	0.39375	0.387755	0.387755	0.407407	0.457143	0.417219	0.348684	0.948276
		1512	0.962121	0.432432	0.405405	0.373832	0.559006	0.766234	0.699248	0.795918	0.613793	0.636364	0.669065	0.913043
		1607	0.974227	0.358696	0.333333	0.385321	0.425197	0.454545	0.464567	0.607692	0.618644	0.547009	0.877551	0.980263
		1608	0.912409	0.224719	0.217822	0.508065	0.615385	0.580153	0.635714	0.731707	0.683824	0.666667	0.751724	0.803738
		1609	0.907895	0.285714	0.347826	0.33871	0.349515	0.475806	0.474576	0.43617	0.617978	0.59	0.571429	0.893836
		1610	0.928251	0.177778	0.277778	0.354167	0.33913	0.422018	0.433333	0.631579	0.634783	0.572917	0.735294	0.896657

## Sheet: FigSuppl3
		Cell
	LED(volt)	C3	C7	C8	S2C1	S2C2	S4C2
	0.5	0.0046656	0.00289872	0.0034239	0.00652597	0.00199257	0.00814284
	1	0.0103277	0.0103534		0.0114042	0.00306764	0.0197952
	2	0.0172547	0.0181175	0.00203677	0.0134886	0.00179171	0.0276188
	4			0.00207011		0.00171044	0.0349359

[truncated: 3 more sheets: FigSuppl4, FigSuppl5, FigSuppl6]
